# Supplementary material for: Antiviral Potential of Azelastine against Major Respiratory Viruses
Source: Viruses. 2023 Nov 23;15(12):2300. doi: 10.3390/v15122300 (PMC10747764; doi:10.3390/v15122300)
Supplement: Supplementary file 1 [file viruses-15-02300-s001.zip]

Archive with 1 entries (1 files):
- viruses-2708619-supplementary final.pdf
